# Supplementary material for: Feasibility of Baseline cardIac investiGation in awake elepHants (Elephas mAximus) using tRansThoracic echocardiography: The BIG HEART study
Source: PLoS One. 2026 Feb 2;21(2):e0333463. doi: 10.1371/journal.pone.0333463 (PMC12863514; doi:10.1371/journal.pone.0333463)
Supplement: S1 File — This file contains the raw measurements obtained from the 72 transthoracic echocardiographic examinations performed in the three Asian elephants included in the study. (XLSX) [file pone.0333463.s001.xlsx]

## Sheet: Valeurs pour repet repro
Examination number	Animal	ID	Day	Age (years)	Body weight (kg)	M (0)/F (1)	Herat rate (bpm)	LVFWd (mm)	LVIDd (mm)	IVSd (mm)	LVFWs (mm)	LVIDs (mm)	IVSs (mm)	Shortening fraction (SF, %)	LV FAC (%)
1	Kitaï	1	1	6.7	1800	0	44	24.3	129	25.2	51.4	53.3	49.6	59	57
2	Kitaï	1	1	6.7	1800	0	45	25.2	127.1	23.4	51.4	51.4	49.6	60	62
3	Kitaï	1	1	6.7	1800	0	44	27.1	126.2	23.4	53.3	53.3	52.4	58	63
4	Kitaï	1	1	6.7	1800	0	45	28.1	129	25.2	51.4	53.3	50.5	59	63
5	Kitaï	1	1	6.7	1800	0	46	27.1	132.8	24.3	55.2	53.3	52.4	60	62
6	Kitaï	1	1	6.7	1800	0	43	25.2	129	24.3	56.1	54.2	52.4	58	61
1	Kitaï	1	2	6.7	1800	0	40	25.2	129.9	24.3	53.3	52.4	49.6	60	60
2	Kitaï	1	2	6.7	1800	0	42	25.2	128.1	25.2	55.2	54.2	51.4	58	62
3	Kitaï	1	2	6.7	1800	0	40	26.2	127.1	24.3	51.4	49.6	50.5	61	62
4	Kitaï	1	2	6.7	1800	0	41	25.2	126.2	23.4	55.2	52.4	52.4	59	60
5	Kitaï	1	2	6.7	1800	0	41	25.2	128.1	25.2	54.2	52.4	50.5	59	62
6	Kitaï	1	2	6.7	1800	0	46	26.2	127.1	26.2	52.4	53.3	50.5	58	63
1	Kitaï	1	3	6.7	1800	0	41	25.2	127.1	25.2	54.2	51.4	53.3	60	62
2	Kitaï	1	3	6.7	1800	0	38	25.2	129	24.3	54.2	53.3	51.4	59	64
3	Kitaï	1	3	6.7	1800	0	40	26.2	127.1	25.2	51.4	52.4	50	59	59
4	Kitaï	1	3	6.7	1800	0	40	26.2	134.6	25.2	51.4	52.4	52.4	61	59
5	Kitaï	1	3	6.7	1800	0	41	26.2	129.9	26.2	50.5	53.3	50.5	59	63
6	Kitaï	1	3	6.7	1800	0	39	25.2	128.1	24.3	55.2	53.3	52.4	59	60
1	Kitaï	1	4	6.8	1800	0	43	26.2	129	26.2	49.6	52.4	50.5	59	62
2	Kitaï	1	4	6.8	1800	0	44	25.2	133.7	24.3	54.2	53.3	48.6	60	61
3	Kitaï	1	4	6.8	1800	0	44	25.2	129.9	23.7	49.6	53.3	50.5	59	64
4	Kitaï	1	4	6.8	1800	0	43	27.1	129	24.3	51.4	50.5	47.7	61	61
5	Kitaï	1	4	6.8	1800	0	46	27.1	128.1	26.2	52.4	54.2	52.4	58	61
6	Kitaï	1	4	6.8	1800	0	43	26.2	127.1	24.3	50.5	51.4	53.4	60	60
1	Sunay	2	1	8.5	2600	0	33	25.2	135.6	28.1	53.3	72	53.3	47	53
2	Sunay	2	1	8.5	2600	0	34	25.2	135.6	29	53.3	72	53.3	47	57
3	Sunay	2	1	8.5	2600	0	36	26.2	135.6	26.2	53.3	69.2	51.4	49	51
4	Sunay	2	1	8.5	2600	0	36	25.2	134.6	26.2	53.3	70.1	49.6	48	57
5	Sunay	2	1	8.5	2600	0	34	25.2	133.7	26.2	53.3	69.2	51.4	48	53
6	Sunay	2	1	8.5	2600	0	37	26.2	133.7	25.2	51.4	70.1	53.3	48	56
1	Sunay	2	2	8.5	2600	0	41	25.2	135.6	28.1	53.3	72	53.3	47	56
2	Sunay	2	2	8.5	2600	0	40	25.2	135.6	26.2	52.4	72	51.4	47	57
3	Sunay	2	2	8.5	2600	0	41	26.2	134.6	27.1	54.2	71.1	53.3	47	53
4	Sunay	2	2	8.5	2600	0	42	26.2	134.6	26.2	52.4	71.1	52.4	47	55
5	Sunay	2	2	8.5	2600	0	43	26.2	132.8	27.1	53.3	67.3	50.5	49	53
6	Sunay	2	2	8.5	2600	0	41	26.2	133.7	25.2	53.3	70.1	53.3	48	57
1	Sunay	2	3	8.5	2600	0	39	27.1	133.7	26.2	53.3	70.1	51.4	48	54
2	Sunay	2	3	8.5	2600	0	39	26.2	132.8	25.2	53.3	70.1	52.4	47	56
3	Sunay	2	3	8.5	2600	0	40	27.1	134.6	25.2	53.3	68.2	49.6	49	52
4	Sunay	2	3	8.5	2600	0	40	26.2	134.6	26.2	53.3	72	52.4	47	53
5	Sunay	2	3	8.5	2600	0	36	26.2	134.6	26.2	52.4	69.2	52.4	49	58
6	Sunay	2	3	8.5	2600	0	41	27.1	133.7	27.1	53.3	72	52.4	46	54
1	Sunay	2	4	8.5	2600	0	34	27.1	133.7	28.1	50.5	71.1	51.4	47	57
2	Sunay	2	4	8.5	2600	0	33	25.2	134.6	26.2	53.3	70.1	50.5	48	53
3	Sunay	2	4	8.5	2600	0	38	25.2	135.6	25.2	53.3	67.3	52.4	50	56
4	Sunay	2	4	8.5	2600	0	32	26.2	135.6	25.2	53.3	68.2	51.4	50	56
5	Sunay	2	4	8.5	2600	0	38	25.2	133.7	25.2	53.3	69.2	52.4	48	58
6	Sunay	2	4	8.5	2600	0	33	26.2	134.6	27.1	53.3	69.2	51.4	49	54
1	Rajendra	3	1	12.8	3200	0	38	27.1	127.1	27.1	60.8	49.6	59.8	61	61
2	Rajendra	3	1	12.8	3200	0	39	28.1	128.1	28.1	59.8	46.7	62.6	64	64
3	Rajendra	3	1	12.8	3200	0	37	28.1	128.1	27.1	63.6	45.8	62.6	64	64
4	Rajendra	3	1	12.8	3200	0	39	29	129	27.1	62.6	47.7	62.6	63	60
5	Rajendra	3	1	12.8	3200	0	36	29	129	29	61.7	46.7	61.7	64	63
6	Rajendra	3	1	12.8	3200	0	39	29.9	131.8	28.1	59.8	47.7	61.7	64	63
1	Rajendra	3	2	12.9	3200	0	43	28.1	131.8	29	59.8	47.7	59.8	64	60
2	Rajendra	3	2	12.9	3200	0	47	28.1	127.1	28.1	60.8	45.8	60.8	64	61
3	Rajendra	3	2	12.9	3200	0	42	27.1	127.1	28.1	60.8	48.6	60.8	62	64
4	Rajendra	3	2	12.9	3200	0	42	28.1	131.8	29	60.8	48.6	60.8	63	62
5	Rajendra	3	2	12.9	3200	0	41	29	132.8	29	60.8	52.4	60.8	61	65
6	Rajendra	3	2	12.9	3200	0	43	29	128.1	28.1	61.7	51.4	63.6	60	62
1	Rajendra	3	3	12.9	3200	0	43	29	132.8	29	61.7	53.3	60.8	60	64
2	Rajendra	3	3	12.9	3200	0	43	28.1	132.8	29	61.7	49.6	60.8	63	66
3	Rajendra	3	3	12.9	3200	0	42	28.1	128.1	28.1	61.7	51.4	61.7	60	62
4	Rajendra	3	3	12.9	3200	0	39	28.1	129	29	62.6	50.5	61.7	61	61
5	Rajendra	3	3	12.9	3200	0	38	29.9	132.8	28.1	62.6	54.2	60.8	59	65
6	Rajendra	3	3	12.9	3200	0	40	29	131.8	29	62.6	51.4	61.7	61	65
1	Rajendra	3	4	12.9	3200	0	34	27.1	131.8	26.2	61.7	53.3	60.8	60	66
2	Rajendra	3	4	12.9	3200	0	34	29	127.1	27.1	58.9	46.7	62.6	63	65
3	Rajendra	3	4	12.9	3200	0	40	27.1	127.1	28.1	61.7	49.6	59.8	61	63
4	Rajendra	3	4	12.9	3200	0	33	28.1	128.1	28.1	59.8	47.7	61.7	63	66
5	Rajendra	3	4	12.9	3200	0	35	29	128.1	27.1	58.9	45.8	62.6	64	62
6	Rajendra	3	4	12.9	3200	0	35	28.1	128.1	27.1	62.6	46.7	58	64	63
						Moyenne	39.75	26.75	130.96	26.4083	55.6569	57.3069	54.7514	56.4722	59.8472
						Min	32	24.3	126.2	23.4	49.6	45.8	47.7	46	51
						Max	47	29.9	135.6	29	63.6	72	63.6	64	66
						SD	3.70667	1.45787	3.1592	1.68811	4.27966	9.47824	4.91033	6.38428	4.12204
		2011-04-11	2024-03-14
